# Supplementary material for: Evaluation of the Traditional and Revised WHO Classifications of Dengue Disease Severity
Source: PLoS Negl Trop Dis. 2011 Nov 8;5(11):e1397. doi: 10.1371/journal.pntd.0001397 (PMC3210746; doi:10.1371/journal.pntd.0001397)
Supplement: Table S1 — Summary of computerized algorithm to classify laboratory-confirmed dengue according to the traditional and revised classifications. (XLS) [file pntd.0001397.s001.xls]

## Sheet: Spanish
OMS clasificación tradicional				OMS clasificación Nueva
DF				Dengue sin signos de alarma
Signos y sintomas	Definición de Signos y sintomas	Criterio para definir DF	Tabla en base de datos	Signos y sintomas	Definición de Signos y sintomas	Criterio para definir sin signos de alarma	Tabla en base de datos
Fiebre mas 2 signos y sintomas	Cefalea	Si no cumple con los criterio de DHF o DSS es un DF	Consulta Externa y Paciente hospitalizado	Rash	Exantema Cutaneo, Macular, Papular, Maculo papular, Eritema, Tipo sarampion y Rubor facial	Al menos 2 de los siguientes anorexia = Si ó Rash = Si ó Mialgia = Si ó Prueba de torniquete = Si ó Leucopenia = Si	Consulta Externa y Paciente hospitalizado
	Dolor retroocular			Anorexia	Anorexia
	Dolor osteomuscular			Mialgia	Mialgia
	Exantema			Leucopenia	<=5000 ul
	Manifestaciones Hemorragicas			Prueba de torniquete	20 petequias en 2 cm^2
DHF				Dengue con signos de alarma
Prueba de torniquete	20 petequias en 2 cm^2	Si ([Prueba de torniquete] = Si ó [HEM1]= Si ó [HEM2]= Si ó [HEM3]= Si) Y (Trombocitopenia= Si) Y ([Hemoconcentracion]= Si ó [HematocritoEevado]= Si ó [Derrame]="S" ó [Ascitis]="S" ó [Hipoproteinemia]="S" ó [Hipoalbuminemia] ó [Edema]) entonces DHF= Si	Consulta Externa y Paciente hospitalizado	Dolor Abdominal	Sensibilidad Abdominal, DolorAbdominal y DolorContinuo	Si Dolor abdominal= Si ó Vomitos persistente = Si ó Ascitis, Derrame ó Edema = Si ó Hemorragia en mucosas = Si ó Letargia = Si ó Irritabilidad = Si ó Hepatomegalia = Si ó Disminucion de plaquetas por 10 en 24hrs coincidiendo con Aumento de hematocrito = Si ó Plaquetas menos que 100 y aumento de hematocrito = Si	Consulta Externa y Paciente hospitalizado
Hem1	Petequia, esquimosis, purpura y hematoma			Vomito Persistente	>= 3 en 12 horas
Hem2	Venopuncion, hipermenorrea, Vaginal, subconjuntival, Hemoptisis, Epistaxis y encias			Ascitis, Derrame o Edema	Acumulacion de liquidos por clinica confirmado por ultrasonidos o Rayos X
Hem3	Melena y hematemesis			Hemorragia en Mucosas	Epistaxi, encias, Melena, hematemesis, hematuria, subconjuntival y vaginal
Trombocitopenia	Plaquetas <= 100			Letargia	definido por glasgow o blantyre
Hematocrito Elevado	Si edad <= 2a y hto > = 40, si (edad > 2a y < 15a) y hto > = 42, si (edad >=15a y sexo = F) y hto >= 46, si (edad >=15a y sexo = M) y hto >= 50 entonces hematocrito elevado			Irritabilidad	definido por glasgow o blantyre
Derrame	DerramePleuralIzqRx,DerramePleuralDerRx,EdemaPulmonarRx, DerrameClinico, DerrameDerechoUS y derrameIzquierdoUS			Hepatomegalia	> 2 cm
Ascitis	Ascitis clinico			Disminucion de plaquetas por 10 en 24hrs coincidiendo con Aumento de hematocrito	Disminucion de plaquetas por 10,000 ul en 24hrs coincidiendo con cualquier aumento de hematocrito
Edema	edema, periorbitaria, facial, miembros inferiores, hidrocele, generalizado y fovea			Plaquetas menos que 100 y aumento de hematocrito	Plaquetas menos que 100,000 ul en cualquier momento y cualquier aumento de hematocrito
Hipoproteinemia	<6 g/dl
Hipoalbuminemia	<3.5 g/dl
Hemoconcentracion	(htomayor - htomenor/htomanor)*100
DSS				Dengue Severo
Pulso Rapido	Rapido	Si DHF= Si Y (Estrechamiento= Si ó Hipotension = Si) Y (Pulso Rapido = Si ó Piel fria y pegajosa= Si ó Mal llenado capilar) entonces DSS = Si	Consulta Externa y Paciente hospitalizado	Choque hipotensivo	estrechamiento o hipotension+ pulso rapido o piel fria o bradicardia o taquicardia o taquipnea o letargia o mal llenado capilar	Si ([ChoqueHipotensivo]="S" O [ChoqueCompensado]="S" O [Acum Liq con Dif Resp]="S" O [sangsign]="S" O [alttgotgp]="S" O [asnc]="S" O [SM]= "S" entonces Dengue severo	Consulta Externa y Paciente hospitalizado
Estrechamiento de la presion de pulso	P.sistolica-P.diastolica <= 20 mmgh			Choque compensado	mal llenado capilar + pulso rapido o taquipnea o piel fria o taquicardia
Hipotension	Si (edad es < 5a y P.sistolica <80) ó (edad >=5a y P.Sistolica <90)			Acumulacion de liquidos con dificultad respiratoria	Ascitis o hipoalbuminemia o hipoproteinemia o hematocrito elevado o hemoconcentracion o derrame o edema = acumulacion de liquido + frecuencia respiratoria anormal o tiraje intercostal o saturacion de oxigeno menor 95% = acumulacion de liquido con dificultad respiratoria
Piel fria y pegajosa	Frialdad_Distal, Palidez, Sudoracion, y Escalofrio			Sangrado Significativo	Todo sangrado que ponga en peligro la vida del paciente
Mal lleando capilar	> 2 seg			Alteracion de TGO y TGP	TGO ó TGP =1000 u/l
				Alteracion al sistema nervioso central	Letargia o convulsion o glasgow o Blantyre alterado
				Sospechose de miocardiopatia	carga cristaloides o dextran o signos vitales inestable

## Sheet: English direct transl
Previous WHO Classification				Revised WHO Classification
DF				Dengue without Warning Signs
Signs and symptoms	Definition of signs and symptoms	Criteria to define DF	Table in Database	Signs and symptoms	Definition of signs and symptoms	Criteria to define Dengue without Warning Signs	Table in Database
Fever and 2 signs or symptoms	Headache	If doesn't meet DHF or DSS criteria it is DF	External Consult form and Hospitalized patient form	Rash	Skin rash: Macular, Papular, Maculo papular, Erythema, Facial flushing, Measle-like	At least two of the following anorexia = yes or Rash = yes or Myalgia = yes or Tourniquet test= yes or Leukopenia = yes	External Consult form and Hospitalized patient form
	Retro-orbital pain			Anorexia	Anorexia
	Musculoskeletal pain			Myalgia	Myalgia
	Exanthema			Leukopenia	<=5000 ul
	Hemorrhagic manifestations			Tourniquet test	20 petechiae in 2 cm^2
DHF				Dengue with Warning Signs
Tourniquet test	20 petechiae in 2 cm^2	If ([tourniquet test] = Yes or [HEM1] = Yes or [HEM2] = Yes or [HEM3] = Yes) AND (Thrombocytopenia = Yes) AND ([hemoconcentration] = Yes or [HematocritoElevated] = Yes or [Leakage] = Yes or [Ascites] = Yes or [Hypoproteinemia] = yes or [Hypoalbuminemia] =Yes or [Edema] = yes) then DHF = yes	External Consult form and Hospitalized patient form	Abdominal pain	Abdominal tenderness, and continuous abdominal pain	If abdominal pain = Yes or vomiting = Yes or ascites, Plamsa leakage or edema = Yes or Mucusol hemorrhage= Yes or Lethargy = Yes or Irritability = Yes = or Hepatomegaly=Yes or Decrease in platelets by 10 in 24 hours with concurrent increases in hematocrit = Yes or platelets less than 100 and increased hematocrit = Yes	External Consult form and Hospitalized patient form
Hem1	Petechia, equimosis, purpura and hematoma			Persistent Vomiting	>= 3 in 12 hours
Hem2	Venipuncture, menorrhagia, vaginal, subconjunctival, hemoptysis, epistaxis and gum			Ascites, Plasma Leakage or Edema	Liquid accumulation confirmed by clinician by Ultrasound or X-ray
Hem3	Melena and hematemesis			Mucosal Hemorrhage	Epistaxis, gum, Melena, hematemesis, hematuria, subconjunctival and vaginal
Thrombcytopenia	Platelets <= 100			Lethargy	Defined by Glasgow or Blantyre scale
Elevated hematocrit	If age <= 2 and hto> = 40, if (age> 2 and <15) and hto> = 42 if (age> = 15 and gender = F) and hto> = 46 if (age> = 15 and sex = M) and hto> = 50, then high hematocrit			Irritability	Defined by Glasgow or Blantyre scale
Leakage	DerramePleuralIzqRx,DerramePleuralDerRx,EdemaPulmonarRx, DerrameClinico, DerrameDerechoUS and derrameIzquierdoUS			Hepatomegaly	> 2 cm
Ascites	Clinical ascites			Decreased platelet count concurrent with increase in hematocrit	Decreased platelet count by 10,000 concurrent with any increase in hematocrit
Edema	edema, periorbital, facial, limbs, hydrocele, generalized and fovea			Plateltes less than 100 and increase in hematocrit	PlaquePlatelets less than 100,000 in any moment and any increase in hematocrit
Hypoproteinemia	<6 g/dl
Hypoalbuminemia	<3.5 g/dl
Hemoconcentration	(htomayor - htomenor/htomanor)*100
DSS				Severe Dengue
Rapid Pulse	Rapid	If DHF= Yes and (Narrow pulse pressure= Yes or Hypotension = yes) AND (Rapid Pulse = Yes or Cold and clammy skin =Yes or Poor capillary refill = yes) then DSS=Yes	External Consult form and Hospitalized patient form	Hypotensive Shock	Narrow pulse pressure or rapid pulse or low blood pressure and cold skin or bradycardia or tachycardia or tachypnea or poor capillary refill	If ([HypotensiveShock]=Yes or [CompensatedShock]=Yes or [Liquid accum with resp difficulty]=Yes or [Significant bleeding] =yes or [Alt TGO and TGP] = yes or [Change in CNS] = yes or [Myocardiopathy]=yes, then Severe Dengue	External Consult form and Hospitalized patient form
Narrowing of pulse pressure	Systolic - Diastolic <= 20 mmgh			Compensated Shock	Poor capillary refill and fast pulse or tachypnea or tachycardia or cold skin
Hypotension	If (age is < 5 and P.systolic <80) or (age>=5 and P.systolic <90)			Fluid accumulation with respiratory difficulty	Ascites, or hypoproteinemia or hypoalbuminemia or elevated hematocrit or hemoconcentration or plasma leakage or edema = accumulation of fluid + abnormal respiratory rate or chest indrawing or oxygen saturation less than 95% = accumulation of fluidin respiratory distress
Cold, clammy skin	Distal coldness, paleness, sweating, and chills			Significant bleeding	All bleeding that endangers the life of the patient
Poor capillary refill	> 2 sec			Alteration in TGO and TGP	TGO or TGP =1000 u/l
				Change in CNS	Lethargy or convulsion or Glasgow or Blantyre scale altered
				Suspected myocardiopathy	Unstable crystalloid load or dextran or vital signs

## Sheet: English_HH
Table S1. Summary of computerized algorithm to classify laboratory-confirmed dengue according to the traditional and revised classifications.
Previous WHO Classification			Revised WHO Classification
Dengue Fever (DF)			Dengue without Warning Signs
Signs & symptoms	Definition of signs & symptoms	Classification criteria	Signs & symptoms	Definition of signs & symptoms	Classification criteria
Fever	>37.5°C	If [DHF] = No and [DSS] = No, then [DF ]= Yes	Fever	>37.5°C	At least two of the following: {Anorexia} = Yes or {Rash} = Yes or [Aches] = Yes or [Tourniquet test] = Yes or [Leukopenia] = Yes, then [Dengue without Warning Signs] = Yes
And 2 or more of the following:			And 2 or more of the following:
Headache	Headache		Rash/ Exanthema	Skin rash: Macular, Papular, Maculo-papular, Erythema, Facial flushing, Measles-like
Retro-orbital pain	Retro-orbital pain
Myalgia	Myalgia
Arthralgia	Arthralgia		Nausea, Anorexia	Loss of appetite
Exanthema/ Rash	Exanthema/Rash		Aches and pains	Myalgia/Arthralgia/Retro-orbital pain/Headache
Hemorrhagic manifestations	Hem1, Hem2, o Hem3 (see below)		Leukopenia	≤5000 WBC/ul
			Tourniquet test	≥20 petechiae in 2 cm²
Dengue Hemorrhagic Fever (DHF)			Dengue with Warning Signs
Signs & symptoms	Definition of signs & symptoms	Classification criteria	Signs & symptoms	Definition of signs & symptoms	Classification criteria
All of the following must be present		If (Fever = Yes) AND ([Tourniquet test] = Yes or [HEM1] = Yes or [HEM2] = Yes or [HEM3] = Yes) AND (Thrombocyto-penia = Yes) AND ([Hemoconcentration] = Yes or [ElevHematocrit] = Yes or [PlerualEffusion] = Yes or [Ascites] = Yes or [Hypoprotein-emia] = Yes or [Hypoalbumin-emia] =Yes or [Edema] = Yes), then [DHF] = Yes	Dengue as above w/ any of the following		If [Abdominal pain] = Yes or [Vomiting] = Yes or [Ascites, Plamsa leakage or Edema] = Yes or [Mucosal hemorrhage] = Yes or [Lethargy] = Yes or [Irritability] = Yes or [Hepatomegaly] =Yes or [Decrease in platelets concurrent with increase in hematocrit] = Yes or [Platelets <100,000 and increased hematocrit] = Yes, then [Dengue with Warning SIgns] = Yes
Fever (or history of fever)	>37.5°C		Abdominal pain	Abdominal tenderness, and continuous abdominal pain
Tourniquet test	≥20 petechiae in 2 cm²
Hem1	Petechia, equimosis, purpura, or hematoma		Persistent vomiting	≥ 3 episodes in 12 hours
Hem2	Menorrhagia, vaginal bleeding, subconjunctival bleeding, hemoptysis, epistaxis, or gingivorrhagia		Ascites, Plasma leakage, or Edema	Liquid accumulation assessed by clinician and confirmed by Ultrasound or X-ray
Hem3	Melena or hematemesis		Mucosal Hemorrhage	Epistaxis, gingivorrhagia, melena, hematemesis, hematuria, subconjunctival or vaginal bleeding
Thrombocyto-penia	Platelets ≤100,000 cells/mm³		Lethargy	Glasgow score <15 or Blantyre score <5
Plasma Leakage is any of the following:			Irritability	Irritability or restlessness
Pleural Effusion	PleuralEffusionLeftRx, PleuralEffusionRightRx, PulmonaryEdemaRx, PleuralEffusionClinical, PleuralEffusionRightUS or PleuralEffusionLeftUS		Hepatomegaly	Liver palpable >2 cm below costal margin
Ascites	Clinical ascites		Decreased platelet count concurrent with increase in hematocrit	Decreased platelet count by 10,000 cells/mm³ in 24 hours concurrent with any increase in hematocrit
Edema	Edema, periorbital, facial, limbs, hydrocele, generalized and fovea
Hypoproteinemia	<6 g/dl		Platelets <100,000 cells/mm³ and increase in hematocrit	Platelets <100,000 cells/mm³ in any moment and any increase in hematocrit
Hypoalbuminemia	<3.5 g/dl
Hemo concentration ≥20%	([GreatestHct] - [LowestHct])/[LowestHct]*100
Elevated hematocrit	If (age ≤2) and Hct ≥40; if (age >2 and <15) and Hct ≥42; if (age ≥15 and gender = F) and Hct ≥46; or if (age ≥15 and sex = M) and Hct ≥50, then [ElevHematocrit]=Yes
Dengue Shock Syndrome (DSS)			Severe Dengue
Signs & symptoms	Definition of signs & symptoms	Classification criteria	Signs & symptoms	Definition of signs & symptoms	Classification criteria
DHF with		If [DHF] = Yes AND ([Narrow pulse pressure] = Yes or [Hypotension] = Yes) AND ([Rapid pulse] = Yes or [Cold, clammy skin] =Yes or [Poor capillary refill] = Yes), then [DSS] = Yes	Dengue with at least 1 of the following		If ([Hypotensive Shock] = Yes or [CompensatedShock] = Yes or [Fluid accum with resp difficulty] = Yes or [Significant bleeding] = Yes or [Alt AST or ALT] = Yes or [Change in CNS] = Yes or [Myocardio-pathy] = Yes, then [Severe Dengue] = Yes
Hypotension	If (age <5 and Systolic <80) or (age ≥5 and Systolic <90), then [Hypotension] = Yes		Hypotensive Shock	Narrow pulse pressure or hypotension and rapid pulse or cold skin or bradycardia or tachycardia or tachypnea or poor capillary refill
Or			Compensated Shock	Poor capillary refill and fast pulse or tachypnea or tachycardia or cold skin
Narrowing of pulse pressure	(Systolic - Diastolic) ≤20 mm Hg		Fluid accumulation with respiratory difficulty	Fluid accumulation (ascites, hypo-proteinemia, hypoalbuminemia,elevated hematocrit, hemoconcentration, plasma leakage or edema) and Respiratory distress (abnormal respiratory rate, chest indrawing, or oxygen saturation less than 95%)
And 1 or more of the following			Significant bleeding	All bleeding that endangers the life of the patient
Rapid pulse	Rapid or weak pulse		Alteration in AST or ALT	AST or ALT ≥1000 U/l
Cold, clammy skin	Distal coldness, paleness, sweating, and chills		Change in CNS	Lethargy, convulsion or altered Glasgow or Blantyre scale
Poor capillary refill	>2 sec		Suspected myo cardiopathy	unstable vital signs or crystalloid or dextran load
All data was derived from an electronic database containing data from the External Consult forms and Hospitalized patient forms.
